# Supplementary material for: Multitargeting Histamine H3 Receptor Ligands among Acetyl- and Propionyl-Phenoxyalkyl Derivatives
Source: Molecules. 2023 Mar 3;28(5):2349. doi: 10.3390/molecules28052349 (PMC10005104; doi:10.3390/molecules28052349)
Supplement: Supplementary file 1 [file molecules-28-02349-s001.zip]

Archive with 4 entries (4 files):
- Figure 1. Toxicity evaluation in HepG2 cells.jpg
- Figure 2. Toxicity evaluation in SH-SY5Y cells.jpg
- Lazewska - suppl 1H & 13C NMR.pdf
- Preliminary calculations - SwissAdme.pdf
